# Supplementary material for: Cardiovascular Characteristics of Zucker Fatty Diabetes Mellitus Rats, an Animal Model for Obesity and Type 2 Diabetes
Source: Int J Mol Sci. 2022 Apr 11;23(8):4228. doi: 10.3390/ijms23084228 (PMC9027163; doi:10.3390/ijms23084228)
Supplement: Supplementary file 1 [file ijms-23-04228-s001.zip]

Archive with 1 entries (1 files):
- ijms-1659837-supplementary.pdf
